# Supplementary material for: Sex and gender bias in the experimental neurosciences: the case of the maternal immune activation model
Source: Transl Psychiatry. 2019 Feb 14;9:90. doi: 10.1038/s41398-019-0423-8 (PMC6375995; doi:10.1038/s41398-019-0423-8)
Supplement: Supplementary file 4 — Supplemental Table 1 [file 41398_2019_423_MOESM4_ESM.xlsx]

## Sheet: supplemental table 1
	Supplemental Table 1. Categorization of all studies included
All Papers 2000-2018				2016-2018	Note
2	M		B
4	M		B
5	M
6	M		B, N
7	M		N
8	M		B
24	M		B
25	M
26	M		B
28	M
31	M		N
33	M		B
34	M		B
37	M		B
39	M		B, C
41	M		B
45	M
50	M		B, N
52	M		B, N
55	M		B
56	M		B
59	M		B
61	M		B
62	M		B
63	M		B, C
64	M		B, C
72	M
74	M		B
76	M
78	M
81	M
84	M
86	M
87	M
89	M		N
90	M		B, N
91	M		B		a
95	M		B, N
105	M		B
109	M		B, N		b
113	M		B
114	M		B
115	M		B, C
119	M		B
120	M		N
122	M
124	M		B
126	M		B
135	M
136	M		B
139	M
149	M		B
154	M		B
155	M
156	M		B
157	M		B
158	M		B
160	M		B
169	M		B, N
170	M		B		c
175	M		B
177	M		B
178	M		B
179	M		B
184	M		B
185	M		B
187	M		B
190	M		B
193	M		B
196	M		B
197	M		C
198	M		B
205	M		B, N
209	M		B
210	M		B
211	M		B
212	M		B
215	M		B
216	M		B
217	M		B
227	M		C
240	M		B
241	M		B, N
246	M		B
251	M		B
254	M		N
260	M		B
261	M		B		d
264	M		B
267	M		B
269	M		B
270	M		B, C
271	M		B
272	M		B
274	M		B
275	M		B
276	M		B
279	M		B
282	M		B
284	M		B
290	M		B, C
291	M		B
292	M		B, C
297	M		B
299	M		B
300	M
301	M		B
307	M		B, N
310	M		B
315	M
328	M		B, C
329	M		C
334	M		C
338	M
222	M
340	M		C
345	M		N
250	M
346	M
347	M		N
207	M		B
208	M		B
214	M		B, C
219	M		B, C
230	M		C, N
236	M		B, N
245	M		B
304	M		B
351	M		B, N
352	M		N
357	M		B
360	M		B
364	M		B, C
367	M		B
368	M		B
370	M
386	M		B, C
390	M		B
392	M
393	M		B, N
401	M
405	M		C
406	M		B
417	M
422	M
423	M		B
425	M
426	M		C
427	M		B
428	M		B
429	M
430	M		C
431	M
433	M		C
437	M		N, C
438	M		C
442	M		B
444	M		B
446	M		B, C
447	M
451	M		C
452	M		B
454	M		C
455	M
456	M		B
457	M		B, N
458	M		B
460	M
462	M		B, N
464	M		B, N
477	M		B, C
478	M		B
9	M/F
10	M/F		B
23	M/F
32	M/F		B, C
43	M/F
101	M/F		B, C, N
121	M/F		B, N
125	M/F		B
140	M/F		B, N
161	M/F		B
163	M/F		B
168	M/F		B
173	M/F		B, C
191	M/F		B
199	M/F		B
200	M/F		B
220	M/F		B, N
247	M/F		B
255	M/F		B, N
258	M/F		B
265	M/F		B		e
277	M/F		B, C
278	M/F		B		f
285	M/F		B
293	M/F		B
298	M/F		B
308	M/F		B
316	M/F
317	M/F		B
325	M/F		B		g
327	M/F		B
335	M/F		B, C		h
337	M/F
201	M/F		B
286	M/F		B, C
350	M/F
354	M/F
359	M/F
371	M/F		B, N
373	M/F
377	M/F		B
381	M/F		B, C, N
391	M/F		B
394	M/F
399	M/F
412	M/F
421	M/F		B
424	M/F		C
436	M/F		B
459	M/F
467	M/F		C
468	M/F		C
470	M/F		C
11	M+F	comb	B
13	M+F		B
17	M+F	NR	B, C
20	M+F	NR	B
22	M+F		B
36	M+F	NR/comb	B, C, N
38	M+F	NR/	B, C, N
40	M+F	comb	B
42	M+F	NR	B
46	M+F	NR	B
47	M+F	NR	B
60	M+F	NR	B
66	M+F		B
73	M+F		B
79	M+F	NR/	B, C
92	M+F		B
93	M+F		B
98	M+F	NR	B, C
103	M+F	NR	B
104	M+F
112	M+F	comb	B, N
116	M+F		B
117	M+F	NR	B		i
128	M+F		B, N
132	M+F	comb	B, N
153	M+F	NR
162	M+F	comb	B
165	M+F	NR	B, C
171	M+F		B
172	M+F	/NR	B, N
174	M+F		B
181	M+F		B, N
186	M+F	NR	B, C
194	M+F	NR	B, C
204	M+F		B
223	M+F	NR	C
253	M+F	comb	N
257	M+F	NR	B
266	M+F	comb	C
280	M+F	comb	B, C
281	M+F		B, C
283	M+F		B
289	M+F	comb	B
294	M+F	comb	B
295	M+F	YES	B
309	M+F	NR	C
311	M+F		B
312	M+F	NR	B, C
314	M+F		C
324	M+F		B, C
330	M+F	comb	C
333	M+F	NR	C
339	M+F	NR	C
234	M+F	comb			j
238	M+F	NR	B
151	M+F	NR			k
326	M+F	NR
106	M+F	NR
356	M+F	NR
361	M+F		B
374	M+F	NR	B, N
375	M+F	comb	B
378	M+F	NR
379	M+F	NR
380	M+F	NR	B, C
398	M+F	NR	C
411	M+F		B
413	M+F	NR
420	M+F	NR	C
432	M+F	comb	B
450	M+F
453	M+F		B, C
461	M+F		C
476	M+F	comb	B
1	M/F / M+F		B
12	M/F / M+F		B, N
70	M/F / M+F		B, N
77	M/F / M+F		B
85	M/F / M+F		B, C
111	M/F / M+F		B
123	M/F / M+F		B, C, N
130	M/F / M+F		B
133	M/F / M+F		B
189	M/F / M+F		B
203	M/F / M+F		B
206	M/F / M+F		B
225	M/F / M+F		C
243	M/F / M+F		B		l
349	M/F / M+F	comb	C
363	M/F / M+F	comb
97	F		B
167	F		B
183	F		B
192	F		B, N
244	F		B
268	F		B
303	F		B
369	F		B
372	F
434	F		C
440	F		B
469	F		C
15	NR		C
18	NR		C
27	NR		C
30	NR
48	NR				m
82	NR
88	NR		N
99	NR
100	NR		C
107	NR		B
108	NR
110	NR		C
138	NR
142	NR
144	NR
145	NR
146	NR
147	NR
152	NR		C
218	NR		B
221	NR		C
229	NR		C
252	NR		N
256	NR		N
49	NR
263	NR		B		n
296	NR
302	NR		C
332	NR		C
336	NR		C
231	NR		N
342	NR		C
348	NR		C
237	NR
353	NR		N
355	NR
358	NR
362	NR		N
365	NR
382	NR
383	NR
384	NR
385	NR		B
387	NR		B, N
389	NR
395	NR
396	NR		N
397	NR		C
400	NR
402	NR		C
403	NR
404	NR		B
407	NR
408	NR
409	NR
410	NR
414	NR		C
416	NR		B
418	NR		B, C
419	NR		C
435	NR		C
439	NR		C
441	NR		B, C
443	NR
445	NR		C
448	NR		C
449	NR		C
463	NR		N
465	NR		C
466	NR		C
471	NR
472	NR		C
474	NR		C
475	NR		C
344	M/NR
14	M/F / M		B, N
51	M/F / M+F / M		B
54	M/F / M		B
57	M/F / M		B
65	M/F / M		B, N
96	M/F / M		B, N
242	M/F / M		B
259	M/F / M		B, C, N
16	M+F/M		B
44	M+F/M		B
53	M+F/M		B		o
58	M+F/M		B
67	M+F/ M/NR		B, C
68	M+F/M		B
71	M+F/M		B, N
75	M+F/M		B
134	M+F/M		B		p
164	M+F/M		B
176	M+F/M		B
137	NR/M/F		B, C
21	NR/M+F		B, C
159	NR/M+F		B
180	NR/M+F		B, C
102	NR/M		B, C
331	NR/M		B, C
228	F/M		B, C
376	F/M		B
366	M+F/F	comb	C
388	M/F / F
473	NR/M+F	NR	C
Legend:
M = male offspring only; M/F = male and female analyzed separately; M+F = male and female combined with analysis by sex;
M+F comb = reported no sex effect but did not show the respective analysis and combined male and female data; F = female offspring only;
M+F NR = both male and female combined for all the experiments without reporting whether or not sex effects had been analyzed;
NR = sex of the experimental animals not reported
	studies published between 2016 - 2018
Notes:
a = supplemental material
b = only one ChIP experiment in hippocampal tissue performed in M+F NR
c = EAE (experimental autoimmune encephalomyelitis) induced in adult females. Kiss1 analyzed only in M
d = the author reported "results of female will be present in a subsequent paper".
e = PPI conducted in M+F but only for SEA, while SEB are M/F
f = M+F comb results are shown and the same as M/F
g = in figure 3 sex is not specified
h = in figure 1C onlly male analysis is shown
i = saline offspring were only male, while PIC male and female
j = several cohorts had limited numbers of female offspring
k = regarding the specification of sex in material and methods section only a reference is given (Gilmore et al., 2003)
l = pups until P10 were combined to analyse neonatal behavior (reflex)
m = results of the PPI, LI and OF behavioral tests are not shown
n = there is an electronic version with supplemental material for authorized users only which was inaccesible,
o = the first cohort were only male; the second cohort, M+F comb
p = first cohort, only male; second cohort, M+F
