# Supplementary material for: Sex and gender bias in the experimental neurosciences: the case of the maternal immune activation model
Source: Transl Psychiatry. 2019 Feb 14;9:90. doi: 10.1038/s41398-019-0423-8 (PMC6375995; doi:10.1038/s41398-019-0423-8)
Supplement: Supplementary file 5 — Supplemental Table 2 [file 41398_2019_423_MOESM5_ESM.xlsx]

## Sheet: supplemental table 2
	Supplemental Table 2. Senior author gender analysis
	studies with only MIA male offspring analysed						studies with MIA male and female offspring analysed separately						studies with only MIA female offspring analysed
	Leader	Gender of the leader			Ref		Leader	Gender of the leader			Ref		Leader	Gender of the leader			Ref
	Pletnikov MV		m		2		McAlonan GM		w		9		Pollak DD			w	97, 167, 268
	Salari AA		m		4		Savic MM		m		10, 220		Kempermann G			m	183
	Srivatstava LK		m		5, 6, 7		Goncalves CA		m		23		Liu JK			m	192
	Howland JG		m		8		Luheshi GN		m		32		Kristen TB			m	244
	Bilkey DK		m		24, 25		Boksa P		w		43		Li M			m	303
	Silva AJ		m		26		Holmäng A		w		101, 412		Bondan EF			m	369
	Vignes M		m		28		Koch M		m		121, 163		Weiner Z			m	372
	Juckel G		m		31		Howland JG		m		125		Garcia-Segura LM			m	434
	Boksa P		w		33, 34, 76		Kentner AC		m		140		Taverne M			m	440
	Myer U		m		37		Weiner I		w		161, 277, 325		Beloosesky R			m	469
	Engler H		m		39		Xu DX		m		168
	Winter C		w		41		Xu DX		m		436
	Cairns MJ		m		45		Friebe A		w		173
	MacRae M		w		50		Hampson DR		m		191
	Bernardi MM		w		52		de Vries GJ		m		199
	Barbanel G		m		55		Wedzony K		m		200
	Lee LJ		?		56		Feldon J		m		247
	Pechnik RN		m		59		Zalcman S		m		255
	Bauman MD		w		61		Djavadian RL		w		258
	Patterson PH		m		62		Kusnecov AW		m		265
	Mattei SA		w		63, 64		Pfaff DW		m		278
	Feldon J		m		72		Sébire G		m		285
	Dedeurwaerdere S		w		74		Sébire G		m		298
	Suhara T		m		78		Salari AA		m		293
	Meyer U		m		81		Demas GE		m		308
	Attali B		m		84		Pittman QJ		m		316
	Weiner I		w		86		Ossenkopp KP		m		317, 327
	Keilhoff		w		87		Tran PK		w		335
	Meyer U		m		89, 90, 91		Zakharova LA		w		337
	Borrell J		m		95		Kavaliers M		m		201
	Choi GB		w		105		Higuera-Matas A		m		286
	Thomas EA		w		109		Jun-chang Guan		?		350
	Meyer U		m		113, 114		Myint AM		w		354
	Eyles D		m		115		Guan JC		m		359
	Meyer U		m		119		Sajdel-Sulkowska EM		?		371
	Meyer U		m		120		Koibuchi N		m		373
	Bilkey DK		m		122		Weizman A		m		377
	Weickert CS		w		124		Wang S		w		381
	van Praag H		w		126		Hodgson DM		w		391, 394, 399
	Cairns MJ		m		135		Chen GH		m		421
	Depino AM		w		136		Summer SC		?		424
	Seroogy KB		m		139		Attali B		w		459
	Luheshi GN		m		149		Caudill MA		m		467
	Brady DL		w		154		Gore AC		w		468
	Williams S		m		155		Antunes E		w		470
	Wanaka A		m		156				m
	Yu JY		?		157
	Pollak D		w		158
	Weiner I		w		160
	Ambrée O		m		169
	Schwartz M		m		170
	Hashimoto K		m		175
	Kim HJ		m		177
	McAlonan GM		w		178, 179
	Cryan JF		m		184
	Naviaux RK		m		185
	Riva MA		m		187
	Benno RH		m		190
	Bernardi MM		w		193
	O'Keeffe GW		m		196
	Palermo-Neto J		m		197
	Sun RP		m		198
	Pistis M		m		205
	de Oliveira AC		m		209
	Howland JG		m		210
	Kapur S		m		211
	Wöhr M		m		212
	Bilkey DK		m		215
	Luheshi GN		m		216
	Bennett W		m		217
	Bernardi MM		w		227
	Patterson PH		m		240
	González-Maeso J		m		241
	Luheshi GN		m		246
	Boksa P		w		251
	Fatemi SH		m		254
	Salari AA		m		260
	Howland JG		m		261
	Eyles D		m		264
	Boshakov VY		m		267
	Villégier AS		w		269
	Torner L		m		270
	Carlezon WA Jr		m		271
	Grassi-Oliveira R		m		272
	Stevens HE		w		274
	Dehpour AR		m		275
	Petronilho F		w		276
	Stellwagen D		m		279
	Ward RD		m		282
	Hamani C		m		284
	Mazarati A		m		290
	Frussa-Filho R		m		291
	Quevedo J		m		292
	Palermo-Neto J		m		297
	Howland JG		m		299
	Meyer U		m		300
	Yao Z		m		301
	Palermo-Neto J		m		307
	Fuchs E		m		310
	Stefanski V		m		315
	Quevedo J		m		328
	Kikkawa F		m		329
	Pollock JS		w		334
	Mehdawi H		?		338
	Boksa P		w		222
	Zhou H		w		340
	Riva MA		m		345
	Li BM		?		250
	Cotter DR		?		346
	Richtand NM		m		347
	Bilkey DK		m		207, 208
	Wang W		m		214
	Lason W		m		219
	Zavitsanou K		w		230
	Luheshi GN		m		236
	Felicio LF		m		245
	Abraham WC		m		304
	Hashimoto K		m		351
	Thuras PD		m		352
	Felicio LF		m		357
	Lee LJ		?		360
	Marcuzzo S		m		364
	Yu H		?		367
	wong TP		m		368
	Cambonie G		m		370
	Salari AA		m		386
	Bernardi MM		w		390
	Oishi K		m		392
	Yamada K		m		393
	Klitz W		m		401
	Maier SF		m		405
	Pittmann QJ		m		406
	Scarano WR		m		417
	Seroogy KB		m		422
	Howland JG		m		423
	Barbanel G		m		425
	Huang LT		m		426
	Bernardi MM		w		427
	Bideskan AE		m		428
	Scarano WR		m		429
	Pitossi FJ		m		430
	Otellin VA		m		431
	Garcia-Segura LM		m		433
	Boger HA		w		437
	Pitossi FJ		m		438
	Heluihel M		m		442
	Spong CY		w		444
	Bennett W		m		446
	Mori S		m		447
	Umezawa M		m		451
	Ikegaya Y		m		452
	Niwa M		w		454
	Vernon AC		m		455
	Ghazi-Khansari M		m		456
	Palermo-Neto J		m		457, 462
	Winter C		w		458
	Suhara T		m		460
	Bernardi MM		w		464
	Cooney CA		m		477
	Gartside SE		w		478
Legend:
m = male; f = female; ? = not clear
