# Supplementary material for: Sex and gender bias in the experimental neurosciences: the case of the maternal immune activation model
Source: Transl Psychiatry. 2019 Feb 14;9:90. doi: 10.1038/s41398-019-0423-8 (PMC6375995; doi:10.1038/s41398-019-0423-8)
Supplement: Supplementary file 6 — Supplemental Table 3 [file 41398_2019_423_MOESM6_ESM.xlsx]

## Sheet: Bibliography
	Supplemental Table 3. Full bibliography
	Reference	Title
	1	Maternal Immune Activation Produces Cerebellar Hyperplasia and Alterations in Motor and Social Behaviors in Male and Female Mice.
	2	Prenatal interaction of mutant DISC1 and immune activation produces adult psychopathology
	3	The role of cytokines in mediating effects of prenatal infection on the fetus: Implications for schizophrenia.
	4	Strain-dependent effects of prenatal maternal immune activation on anxiety- and depression-like behaviors in offspring
	5	Prenatal immune challenge induces developmental changes in the morphology of pyramidal neurons of the prefrontal cortex and hippocampus in rats
	6	Neonatal behavioral changes in rats with gestational exposure to lipopolysaccharide: A prenatal infection model for developmental neuropsychiatric disorders
	7	Effect of Maternal Lipopolysaccharide Administration on the Development of Dopaminergic Receptors and Transporter in the Rat Offspring
	8	Behavioral alterations in rat offspring following maternal immune activation and ELR-CXC chemokine receptor antagonism during pregnancy: Implications for neurodevelopmental psychiatric disorders.
	9	Prenatal maternal immune activation causes epigenetic differences in adolescent mouse brain
	10	Lipopolysaccharide exposure during late embryogenesis results in diminished locomotor activity and amphetamine response in females and spatial cognition impairment in males in adult, but not adolescent rat offspring
	11	Activation of the maternal immune system during pregnancy alters behavioral development of rhesus monkey offspring
	12	Late prenatal immune activation in mice leads to behavioral and neurochemical abnormalities relevant to the negative symptoms of schizophrenia.
	13	Cognitive impairment following prenatal immune challenge in mice correlates with prefrontal cortical AKT1 deficiency
	14	Prenatal immune challenge disrupts sensorimotor gating in adult rats: Implications for the etiopathogenesis of schizophrenia
	15	Cytokine Induction in Fetal Rat Brains and Brain Injury in Neonatal Rats after Maternal Lipopolysaccharide Administration
	16	Maternal immune activation leads to selective functional deficits in offspring parvalbumin interneurons
	17	The maternal interleukin-17a pathway in mice promotes autism-like phenotypes in offspring
	18	Prenatal exposure to lipopolysaccharide results in neurodevelopmental damage that is ameliorated by zinc in mice
	20	Impaired synaptic development in a maternal immune activation mouse model of neurodevelopmental disorders
	21	Maternal immune activation alters behavior in adult offspring, with subtle changes in the cortical transcriptome and epigenome
	22	Maternal dietary zinc supplementation prevents aberrant behaviour in an object recognition task in mice offspring exposed to LPS in early pregnancy
	23	Changes in Astroglial Markers in a Maternal Immune Activation Model of Schizophrenia in Wistar Rats are Dependent on Sex
	24	Abnormal Long-Range Neural Synchrony in a Maternal Immune Activation Animal Model of Schizophrenia
	25	Clozapine administration ameliorates disrupted long-range synchrony in a neurodevelopmental animal model of schizophrenia
	26	Gestational immune activation and Tsc2 haploinsufficiency cooperate to disrupt fetal survival and may perturb social behavior in adult mice
	27	Tsc2 haploinsufficiency has limited effects on fetal brain cytokine levels during gestational immune activation Cytokines analysis on pregnant female
	28	Early, time-dependent disturbances of hippocampal synaptic transmission and plasticity after in utero immune challenge
	30	Prenatal Viral Infection in Mouse Causes Differential Expression of Genes in Brains of Mouse Progeny: A Potential Animal Model for Schizophrenia and Autism
	31	Maternal infection leads to abnormal gene regulation and brain atrophy in mouse offspring: Implications for genesis of neurodevelopmental disorders
	32	Prenatal infection leads to ASD-like behavior and altered synaptic pruning in the mouse offspring
	33	Maternal exposure to bacterial endotoxin during pregnancy enhances amphetamine-induced locomotion and startle responses in adult rat offspring
	34	Effects of prenatal infection on prepulse inhibition in the rat depend on the nature of the infectious agent and the stage of pregnancy
	35	Effects of maternal immune activation on gene expression patterns in the fetal brain
	36	Stress in puberty unmasks latent neuropathological consequences of prenatal immune activation in mice
	37	Late prenatal immune activation causes hippocampal deficits in the absence of persistent inflammation across aging
	38	Preventive effects of minocycline in a neurodevelopmental two-hit model with relevance to schizophrenia
	39	Prenatal immune activation causes hippocampal synaptic deficits in the absence of overt microglia anomalies
	40	Developmental motor deficits induced by combined fetal exposure to lipopolysaccharide and early neonatal hypoxia/ischemia: A novel animal model for cerebral palsy in very premature infants.
	41	Deep brain stimulation during early adolescence prevents microglial alterations in a model of maternal immune activation
	42	Prenatal exposure to lipopolysaccharide results in cognitive deficits in age-increasing offspring rats
	43	A stereological comparison of GAD67 and reelin expression in the hippocampal stratum oriens of offspring from two mouse models of maternal inflammation during pregnancy
	44	Alterations in Behavior in Adult Offspring Mice Following Maternal Inflammation During Pregnancy
	45	Alteration of imprinted Dlk1- Dio3 miRNA cluster expression in the entorhinal cortex induced by maternal immune activation and adolescent cannabinoid exposure
	46	Modeling an autism risk factor in mice leads to permanent immune dysregulation
	47	Activation of the maternal immune system induces endocrine changes in the placenta via IL-6
	48	Maternal immune activation alters nonspatial information processing in the hippocampus of the adult offspring
	49	Microglial activation in a neuroinflammational animal model of schizophrenia - a pilot study
	50	Environmental enrichment rescues the effects of early life inflammation on markers of synaptic transmission and plasticity
	51	Maternal gut bacteria promote neurodevelopmental abnormalities in mouse offspring
	52	Prenatal lipopolysaccharide reduces motor activity after an immune challenge in adult male offspring
	53	Maternal immune activation induces GAD1 and GAD2 promoter remodeling in the offspring prefrontal cortex
	54	Neurodevelopmental damage after prenatal infection: Role of oxidative stress in the fetal brain
	55	Late N-acetylcysteine treatment prevents the deficits induced in the offspring of dams exposed to an immune stress during gestation
	56	Prenatal infection affects the neuronal architecture and cognitive function in adult mice
	57	Prenatal lipopolysaccharide does not accelerate progressive dopamine neuron loss in the rat as a result of normal aging
	58	Maternal Immune Activation during Gestation Interacts with Disc1 Point Mutation to Exacerbate Schizophrenia-Related Behaviors in Mice
	59	Endotoxin exposure in utero increases ethanol consumption in adult male offspring
	60	Paliperidone reverts Toll-like receptor 3 signaling pathway activation and cognitive deficits in a maternal immune activation mouse model of schizophrenia.
	61	Maternal immune activation in nonhuman primates alters social attention in juvenile offspring
	62	Maternal immune activation yields offspring displaying mouse versions of the three core symptoms of autism
	63	Minocycline rescues decrease in neurogenesis, increase in microglia cytokines and deficits in sensorimotor gating in an animal model of schizophrenia
	64	Maternal immune activation results in complex microglial transcriptome signature in the adult offspring that is reversed by minocycline treatment
	65	Effects of immune activation during early or late gestation on schizophrenia-related behaviour in adult rat offspring
	66	Immunological stress at the maternal-foetal interface: A link between neurodevelopment and adult psychopathology
	67	The Time of Prenatal Immune Challenge Determines the Specificity of Inflammation-Mediated Brain and Behavioral Pathology
	68	Prenatal and postnatal maternal contributions in the infection model of schizophrenia.
	70	Relative Prenatal and Postnatal Maternal Contributions to Schizophrenia-Related Neurochemical Dysfunction after In Utero Immune Challenge
	71	Adult brain and behavioral pathological markers of prenatal immune challenge during early/middle and late fetal development in mice.
	72	Chronic clozapine treatment improves prenatal infection-induced working memory deficits without influencing adult hippocampal neurogenesis
	73	Evaluating early preventive antipsychotic and antidepressant drug treatment in an infection-based neurodevelopmental mouse model of schizophrenia
	74	The risk for behavioural deficits is determined by the maternal immune response to prenatal immune challenge in a neurodevelopmental model
	75	Antipurinergic Therapy Corrects the Autism-Like Features in the Poly(IC) Mouse Model
	76	Prenatal exposure to bacterial endotoxin reduces the number of GAD67- and reelin-immunoreactive neurons in the hippocampus of rat offspring
	77	Phenotypic effects of maternal immune activation and early postnatal milieu in mice mutant for the schizophrenia risk gene neuregulin-1
	78	Maternal immune activation by polyriboinosinic-polyribocytidilic acid injection produces synaptic dysfunction but not neuronal loss in the hippocampus of juvenile rat offspring
	79	Maternal immune activation by LPS selectively alters specific gene expression profiles of interneuron migration and oxidative stress in the fetus without triggering a fetal immune response.
	81	Priming of metabolic dysfunctions by prenatal immune activation in mice: relevance to schizophrenia
	82	Suppression of glial activation is involved in the protection of IL-10 on maternal E. coli induced neonatal white matter injury
	83	Maturation- and sex- sensitive depression of hippocampal excitatory transmission in a rat schizophrenia model.
	84	Maternal immune activation produces neonatal excitability defects in offspring hippocampal neurons from pregnant rats treated with poly I:C
	85	Maternal Immune Activation Causes Behavioral Impairments and Altered Cerebellar Cytokine and Synaptic Protein Expression
	86	Risperidone administered during asymptomatic period of adolescence prevents the emergence of brain structural pathology and behavioral abnormalities in an animal model of schizophrenia
	87	Effects of risperidone treatment in adolescence on hippocampal neurogenesis, parvalbumin expression, and vascularization following prenatal immune activation in rats
	88	Maternal inflammation promotes fetal microglial activation and increased cholinergic expression in the fetal basal forebrain: role of interleukin-6
	89	Prenatal immune activation induces maturation-dependent alterations in the prefrontal GABAergic transcriptome
	90	Behavioral effects of the benzodiazepine-positive allosteric modulator SH-053-2’F-S- CH₃ in an immune-mediated neurodevelopmental disruption model
	91	Genome-wide DNA Methylation Changes in a Mouse Model of Infection-Mediated Neurodevelopmental Disorders
	92	Effects of risperidone and paliperidone pre-treatment on locomotor response following prenatal immune activation
	93	Fluoxetine and aripiprazole treatment following prenatal immune activation exert longstanding effects on rat locomotor response.
	94	Essential Role for IL-10 in Resistance to Lipopolysaccharide-Induced Preterm Labor in Mice
	95	Neurobehavioral and immunologcial consequences of prenatal immune activation in rats. Influence of antipsychotics.
	96	Ontogeny of sensorimotor gating and immune impairment induced by prenatal immune challenge in rats: implications for the etiopathology of schizophrenia
	97	Maternal immune activation transgenerationally modulates maternal care and offspring depression-like behavior
	98	Long-term altered immune responses following fetal priming in a non-human primate model of maternal immune activation
	99	Prenatal activation of microglia induces delayed impairment of glutamatergic synaptic function
	100	Maternal exposure to LPS induces hypomyelination in the internal capsule and programmed cell death in the deep gray matter in newborn rats
	101	Prenatal exposure to interleukin-6 results in inflammatory neurodegeneration in hippocampus with NMDA/GABA(A) dysregulation and impaired spatial learning
	102	Maternal inflammation induces immune activation of fetal microglia and leads to disrupted microglia immune responses, behavior, and learning performance in adulthood
	103	Maternal influenza infection causes marked behavioral and pharmacological changes in the offspring
	104	Activation of the maternal immune system alters cerebellar development in the offspring
	105	Reversing behavioural abnormalities in mice exposed to maternal inflammation.
	106	Maternal Influenza Infection During Pregnancy Impacts Postnatal brain development in the rhesus monkey
	107	Maternal Immune Activation Alters Fetal Brain Development through Interleukin-6
	108	Maternal immune activation evoked by polyinosinic:polycytidylic acid does not evoke microglial cell activation in the embryo
	109	Epigenetic changes at gene promoters in response to immune activation in utero.
	110	Prenatal exposure to maternal infection alters cytokine expression in the placenta, amniotic fluid, and fetal brain
	111	Hypolocomotive behaviour associated with increased microglia in a prenatal immune activation model with relevance to schizophrenia
	112	A Longitudinal Examination of the Neurodevelopmental Impact of Prenatal Immune Activation in Mice Reveals Primary Defects in Dopaminergic Development Relevant to Schizophrenia
	113	Nurr1 is not essential for the development of prepulse inhibition deficits induced by prenatal immune activation
	114	Prenatal Immune Activation Interacts with Genetic Nurr1 Deficiency in the Development of Attentional Impairments
	115	Vitamin D treatment during pregnancy prevents autism-related phenotypes in a mouse model of maternal immune activation
	116	Transgenerational transmission and modification of pathological traits induced by prenatal immune activation
	117	Preliminary evidence of neuropathology in nonhuman primates prenatally exposed to maternal immune activation
	119	Altered GSK3 b signaling in an infection-based mouse model of developmental neuropsychiatric disease
	120	Prenatal immune activation leads to multiple changes in basal neurotransmitter levels in the adult brain: Implications for brain disorders of neurodevelopmental origin such as schizophrenia.
	121	Maternal lipopolysaccharide treatment differentially affects 5-HT2A and mGlu2/3 receptor function in the adult male and female rat offspring.
	122	Prenatal immune activation alters hippocampal place cell firing characteristics in adult animals
	123	The interaction between maternal immune activation and alpha 7 nicotinic acetylcholine receptor in regulating behaviors in the offspring
	124	Effect of maternal immune activation on the kynurenine pathway in preadolescent rat offspring and on MK801-induced hyperlocomotion in adulthood: Amelioration by COX-2 inhibition
	125	Prenatal exposure to a viral mimetic alters behavioural flexibility in male, but not female, rats
	126	Maternal immune activation differentially impacts mature and adult-born hippocampal neurons in male mice
	127	Minocycline alleviates behavioral deficits and inhibits microglial activation in the offspring of pregnant mice after administration of polyriboinosinic-polyribocytidilic acid
	128	Immune Activation During Pregnancy in Rats Leads to a PostPubertal Emergence of Disrupted Latent Inhibition, Dopaminergic Hyperfunction, and Altered Limbic Morphology in the Offspring: A Novel Neurodevelopmental Model of Schizophrenia
	130	Embryonic intraventricular exposure to autism-specific maternal autoantibodies produces alterations in autistic-like stereotypical behaviors in offspring mice
	132	The different effects of LPS and poly I:C prenatal immune challenges on the behavior, development and inflammatory responses in pregnant mice and their offspring
	133	Maternal immune activation and strain specific interactions in the development of autism-like behaviors in mice
	134	Individual differences in maternal response to immune challenge predict offspring behavior: Contribution of environmental factors
	135	Alteration of transcriptional networks in the entorhinal cortex after maternal immune activation and adolescent cannabinoid exposure
	136	Early prenatal exposure to LPS results in anxiety- and depression-related behaviors in adulthood
	137	Systemic immune challenges trigger and drive Alzheimer-like neuropathology in mice
	138	Cytokine levels during pregnancy influence immunological profiles and neurobehavioral patterns of the offspring
	139	Modulation of schizophrenia-related genes in the forebrain of adolescent and adult rats exposed to maternal immune activation
	140	Environmental enrichment mitigates the sex-specific effects of gestational inflammation on social engagement and the hypothalamic pituitary adrenal axis-feedback system
	142	Persistence of viral RNA in the brain of offspring to mice infected with influenza A/WSN/33 virus during pregnancy
	144	Glial fibrillary acidic protein and glutamic acid decarboxylase 65 and 67 kDa proteins are increased in brains of neonatal BALB/c mice following viral infection in utero
	145	Prenatal viral infection causes alterations in nNOS expression in developing mouse brains
	146	Human influenza viral infection in utero alters glial fibrillary acidic protein immunoreactivity in the developing brains of neonatal mice
	147	The role of cerebellar genes in pathology of autism and schizophrenia
	149	The viral mimic, polyinosinic:polycytidylic acid, induces fever in rats via an interleukin-1-dependent mechanism
	150	Maternal LPS induces cytokines in the amniotic fluid and corticotropin releasing hormone in the fetal rat brain
	151	Maternal poly I:C exposure during pregnancy regulates TNF alpha, BDNF, and NGF expression in neonatal brain and the maternal–fetal unit of the rat
	152	Specific neurodevelopmental damage in mice offspring following maternal inflammation during pregnancy
	153	Microglial activation, macrophage infiltration, and evidence of cell death in the fetal brain after uteroplacental administration of lipopolysaccharide in sheep in late gestation
	154	Prenatal exposure to a repeated variable stress paradigm elicits behavioral and neuroendocrinological changes in the adult offspring: potential relevance to schizophrenia
	155	Maternal infection and fever during late gestation are associated with altered synaptic transmission in the hippocampus of juvenile offspring rats
	156	Maternal immune activation in mice delays myelination and axonal development in the hippocampus of the offspring
	157	Effects of maternal immune activation on adult neurogenesis in the subventricular zone–olfactory bulb pathway and olfactory discrimination
	158	Long-term effects of maternal immune activation on depression-like behavior in the mouse
	159	Induction of Toll-Like Receptor 3-Mediated Immunity during Gestation Inhibits Cortical Neurogenesis and Causes Behavioral Disturbances
	160	Clozapine Administration in Adolescence Prevents Postpubertal Emergence of Brain Structural Pathology in an Animal Model of Schizophrenia
	161	Abnormal Trajectories of Neurodevelopment and Behavior Following In Utero Insult in the Rat
	162	Maternal viral infection during pregnancy elicits anti-social behavior in neonatal piglet offspring independent of postnatal microglial cell activation
	163	Prenatal LPS-exposure - a neurodevelopmental rat model of schizophrenia - differentially affects cognitive functions, myelination and parvalbumin expression in male and female offspring
	164	Towards an immuno-precipitated neurodevelopmental animal model of schizophrenia
	165	Maternal immune activation causes age- and region-specific changes in brain cytokines in offspring throughout development
	167	Maternal immune activation epigenetically regulates hippocampal serotonin transporter levels
	168	Age- and gender-dependent impairments of neurobehaviors in mice whose mothers were exposed to lipopolysaccharide during pregnancy
	169	Prenatal immune activation in mice blocks the effects of environmental enrichment on exploratory behavior and microglia density
	170	Dysregulation of kisspeptin and neurogenesis at adolescence link inborn immune deficits to the late onset of abnormal sensorimotor gating in congenital psychological disorders
	171	A two-hit model of suicide-trait-related behaviors in the context of a schizophrenia-like phenotype: Distinct effects of lithium chloride and clozapine
	172	Combination of prenatal immune challenge and restraint stress affects prepulse inhibition and dopaminergic/GABAergic markers
	173	Schizophrenia associated sensory gating deficits develop after adolescent microglia activation
	174	Emotional Contagion is not Altered in Mice Prenatally Exposed to Poly (I:C) on Gestational Day 9
	175	Intake of 7,8-Dihydroxyflavone During Juvenile and Adolescent Stages Prevents Onset of Psychosis in Adult Offspring After Maternal Immune Activation
	176	Microbiota modulate behavioral and physiological abnormalities associated with neurodevelopmental disorders
	177	BBOX1 is down-regulated in maternal immune-activated mice and implicated in genetic susceptibility to human schizophrenia
	178	Prenatal immune challenge is an environmental risk factor for brain and behavior change relevant to schizophrenia: evidence from MRI in a mouse model
	179	Dietary supplementation with n-3 fatty acids from weaning limits brain biochemistry and behavioural changes elicited by prenatal exposure to maternal inflammation in the mouse model
	180	Adult behavioral and pharmacological dysfunctions following disruption of the fetal brain balance between pro-inflammatory and IL-10-mediated anti-inflammatory signaling
	181	Immune activation during pregnancy in mice leads to dopaminergic hyperfunction and cognitive impairment in the offspring: a neurodevelopmental animal model of schizophrenia
	183	Physical exercise increases adult neurogenesis and telomerase activity, and improves behavioral deficits in a mouse model of schizophrenia
	184	Strain differences in the susceptibility to the gut-brain axis and neurobehavioural alterations induced by maternal immune activation in mice
	185	Reversal of autism-like behaviors and metabolism in adult mice with single-dose antipurinergic therapy
	186	Maternal immune activation leads to activated inflammatory macrophages in offspring
	187	Genome-Wide Transcriptional Profiling and Structural Magnetic Resonance Imaging in the Maternal Immune Activation Model of Neurodevelopmental Disorders
	189	Ketogenic diet improves behaviors in a maternal immune activation model of autism spectrum disorder
	190	Dietary docosahexaenoic acid alleviates autistic-like behaviors resulting from maternal immune activation in mice
	191	Gender-dependent effects of maternal immune activation on the behavior of mouse offspring
	192	Expression of cerebral serotonin related to anxiety-like behaviors in c57bl/6 offspring induced by repeated subcutaneous prenatal exposure to low-dose lipopolysaccharide.
	193	prenatal lipopolysaccharide induces hypothalamic dopaminergic hypoactivity and autistic-like behaviors: Repetitive self-grooming and stereotypies
	194	Brain enlargement and increased behavioral and cytokine reactivity in infant monkeys following acute prenatal endotoxemia
	195	Neural Circuits for Social Cognition: Implications for Autism.
	196	Distinct alterations in motor & reward seeking behavior are dependent on the gestational age of exposure to LPS-induced maternal immune activation.
	197	Increased cell-mediated immunity in male mice offspring exposed to maternal immune activation during late gestation.
	198	Prenatal immune challenge in rats increases susceptibility to seizure-induced brain injury in adulthood.
	199	Sexually dimorphic effects of a prenatal immune challenge on social play and vasopressin expression in juvenile rats.
	200	Prenatal administration of lipopolysaccharide induces sex-dependent changes in glutamic acid decarboxylase and parvalbumin in the adult rat brain.
	201	Sexually dimorphic effects of prenatal exposure to propionic acid and lipopolysaccharide on social behavior in neonatal, adolescent, and adult rats: implications for autism spectrum disorders.
	203	Prenatal immune challenge in rats: effects of polyinosinic-polycytidylic acid on spatial learning, prepulse inhibition, conditioned fear, and responses to MK-801 and amphetamine.
	204	Prenatal immune challenge in rats: altered responses to dopaminergic and glutamatergic agents, prepulse inhibition of acoustic startle, and reduced route-based learning as a function of maternal body weight gain after prenatal exposure to poly IC.
	205	Maternal immune activation disrupts dopamine system in the offspring
	206	Altered object-in-place recognition memory, prepulse inhibition, and locomotor activity in the offspring of rats exposed to a viral mimetic during pregnancy.
	207	Immune activation during mid-gestation disrupts sensorimotor gating in rat offspring.
	208	The maternal immune activation (MIA) model of schizophrenia produces pre-pulse inhibition (PPI) deficits in both juvenile and adult rats but these effects are not associated with maternal weight loss.
	209	Effects of early or late prenatal immune activation in mice on behavioral and neuroanatomical abnormalities relevant to schizophrenia in the adulthood.
	210	Maternal immune activation during pregnancy in rats impairs working memory capacity of the offspring
	211	Longitudinal in vivo maturational changes of metabolites in the prefrontal cortex of rats exposed to polyinosinic-polycytidylic acid in utero.
	212	Increased affective ultrasonic communication during fear learning in adult male rats exposed to maternal immune activation
	213	Maternal immune activation yields offspring displaying mouse versions of the three core symptoms of autism
	214	Maternal immune activation impairs reversal learning and increases serum tumor necrosis factor-α in offspring.
	215	Behavioural deficits associated with maternal immune activation in the rat model of schizophrenia.
	216	alterations in cognitive function and behavioral response to amphetamine induced by prenatal inflammation are dependent on the stage of pregnancy
	217	Prenatal infection decreases calbindin, decreases Purkinje cell volume and density and produces long-term motor deficits in Sprague-Dawley rats
	218	Maternal immune activation promotes hippocampal kindling epileptogenesis in mice
	219	Maternal immune activation leads to age-related behavioral and immunological changes in male rat offspring - the effect of antipsychotic drugs
	220	Positive modulation of α5 GABAA receptors in preadolescence prevents reduced locomotor response to amphetamine in adult female but not male rats prenatally exposed to lipopolysaccharide
	221	Maternal lipopolysaccharide-induced inflammation during pregnancy programs impaired offspring innate immune responses
	222	Effects of prenatal immune activation on hippocampal neurogenesis in the rat
	223	Microglia regulate the number of neural precursor cells in the developing cerebral cortex
	224	Magnesium sulfate reduces bacterial LPS-induced inflammation at the maternal-fetal interface
	225	Prenatal exposure to a pro-inflammatory stimulus causes delays in the development of the innate immune response to LPS in the offspring
	227	LPS exposure increases maternal corticosterone levels, causes placental injury and increases IL-1Β levels in adult rat offspring: relevance to autism
	228	Maternal immune activation in late gestation increases neuroinflammation and aggravates experimental autoimmune encephalomyelitis in the offspring
	229	Region Specific Effects of Maternal Immune Activation on Offspring Neuroimmune Function
	230	Synergistic Effect between Maternal Infection and Adolescent Cannabinoid Exposure on Serotonin 5HT1A Receptor Binding in the Hippocampus: Testing the "Two Hit" Hypothesis for the Development of Schizophrenia
	231	Prenatal activation of Toll-like receptors-3 by administration of the viral mimetic poly(I:C) changes synaptic proteins, N-methyl-D-aspartate receptors and neurogenesis markers in offspring
	233	Flow cytometric characterization of microglia in the offspring of PolyI:C treated mice
	234	Developmental disruption of perineuronal nets in the medial prefrontal cortex after maternal immune activation
	236	Prenatal inflammation-induced hypoferremia alters dopamine function in the adult offspring in rat: relevance for schizophrenia
	237	Increased Levels of C1q in the Prefrontal Cortex of Adult Offspring after Maternal Immune Activation: Prevention by 7,8-Dihydroxyflavone
	238	Maternal immune activation leads to behavioral and pharmacological changes in the adult offspring
	240	Manganese-enhanced magnetic resonance imaging reveals increased DOI-induced brain activity in a mouse model of schizophrenia
	241	Prenatal stress induces schizophrenia-like alterations of serotonin 2A and metabotropic glutamate 2 receptors in the adult offspring: role of maternal immune system
	242	Prenatal lipopolysaccharide exposure increases depression-like behaviors and reduces hippocampal neurogenesis in adult rats
	243	Atypical antipsychotic paliperidone prevents behavioral deficits in mice prenatally challenged with bacterial endotoxin lipopolysaccharide
	244	Prenatal zinc reduces stress response in adult rat offspring exposed to lipopolysaccharide during gestation
	245	Prenatal zinc prevents communication impairments and BDNF disturbance in a rat model of autism induced by prenatal lipopolysaccharide exposure
	246	Leptin and interleukin-6 alter the function of mesolimbic dopamine neurons in a rodent model of prenatal inflammation
	247	Deficient maternal care resulting from immunological stress during pregnancy is associated with a sex-dependent enhancement of conditioned fear in the offspring
	250	Maternal immune activation increases seizure susceptibility in juvenile rat offspring
	251	Additive effects of maternal iron deficiency and prenatal immune activation on adult behaviors in rat offspring
	252	Preliminary evidence for a modulation of fetal dopaminergic development by maternal immune activation during pregnancy
	253	Maternal immune activation during pregnancy increases limbic GABAA receptor immunoreactivity in the adult offspring: Implications for schizophrenia
	254	Dopamine and serotonin levels following prenatal viral infection in mouse — Implications for psychiatric disorders such as schizophrenia and autism
	255	Gestational flu exposure induces changes in neurochemicals, affiliative hormones and brainstem inflammation, in addition to autism-like behaviors in mice
	256	Maternal viral infection during pregnancy impairs development of fetal serotonergic neurons
	257	Embryonic stem cell transplants as a therapeutic strategy in a rodent model of autism
	258	Lipopolysaccharide injected to pregnant mice affects behavior of their offspring in adulthood
	259	Prenatal Stress-Induced Increases in Placental Inflammation and Offspring Hyperactivity Are Male-Specific and Ameliorated by Maternal Antiinflammatory Treatment
	260	Maternal infection during late pregnancy increases anxiety- and depression-like behaviors with increasing age in male offspring
	261	Prospective Analysis of the Effects of Maternal Immune Activation on Rat Cytokines during Pregnancy and Behavior of the Male Offspring Relevant to Schizophrenia
	262	Variability in PolyIC induced immune response: Implications for preclinical maternal immune activation models
	263	Prenatal influenza vaccination rescues impairments of social behavior and lamination in a mouse model of autism
	264	Maternal Vitamin D Prevents Abnormal Dopaminergic Development and Function in a Mouse Model of Prenatal Immune Activation
	265	Maternal immune activation with staphylococcal enterotoxin A produces unique behavioral changes in C57BL/6 mouse offspring
	266	Altered Hippocampal Gene Expression and Morphology in Fetal Piglets following Maternal Respiratory Viral Infection
	267	Maternal and Early Postnatal Immune Activation Produce Dissociable Effects on Neurotransmission in mPFC-Amygdala Circuits
	268	Impact of maternal immune activation on maternal care behavior, offspring emotionality and intergenerational transmission in C3H/He mice
	269	Alteration of adaptive behaviors of progeny after maternal mobile phone exposure
	270	Early Life Stress Activates Glial Cells in the Hippocampus but Attenuates Cytokine Secretion in Response to an Immune Challenge in Rat Pups
	271	Perinatal Immune Activation Produces Persistent Sleep Alterations and Epileptiform Activity in Male Mice
	272	NFκB1 and NFκB2 gene expression in the prefrontal cortex and hippocampus of early life stressed mice exposed to cocaine-induced conditioned place preference during adolescence
	274	The role of IL-6 in neurodevelopment after prenatal stress
	275	Oxytocin mitigated the depressive-like behaviors of maternal separation stress through modulating mitochondrial function and neuroinflammation
	276	Effects of ω-3 fatty acids on stereotypical behavior and social interactions in Wistar rats prenatally exposed to lipopolysaccarides
	277	Immune activation in lactating dams alters sucklings' brain cytokines and produces non-overlapping behavioral deficits in adult female and male offspring: A novel neurodevelopmental model of sex-specific psychopathology
	278	Sex-specific gene-environment interactions underlying ASD-like behaviors
	279	Tumour necrosis factor-mediated homeostatic synaptic plasticity in behavioural models: testing a role in maternal immune activation
	280	The placental interleukin-6 signaling controls fetal brain development and behavior
	281	Behavioral impact of maternal allergic-asthma in two genetically distinct mouse strains
	282	Maternal immune activation alters sensitivity to action-outcome contingency in adult rat offspring
	283	Timing of Maternal Immunization Affects Immunological and Behavioral Outcomes of Adult Offspring in Siberian Hamsters (Phodopus sungorus)
	284	Deep brain stimulation improves behavior and modulates neural circuits in a rodent model of schizophrenia
	285	A sexually dichotomous, autistic-like phenotype is induced by Group B Streptococcus maternofetal immune activation
	286	Unaltered cocaine self-administration in the prenatal LPS rat model of schizophrenia
	289	Abnormal context-reward associations in an immune-mediated neurodevelopmental mouse model with relevance to schizophrenia
	290	Cytokine-dependent bidirectional connection between impaired social behavior and susceptibility to seizures associated with maternal immune activation in mice
	291	Effects of prenatal immune activation on amphetamine-induced addictive behaviors: Contributions from animal models
	292	Ketamine ameliorates depressive-like behaviors and immune alterations in adult rats following maternal deprivation
	293	Prenatal maternal immune activation increases anxiety- and depressive-like behaviors in offspring with experimental autoimmune encephalomyelitis
	294	Postnatal TLR2 activation impairs learning and memory in adulthood
	295	Do prenatal immune activation and maternal iron deficiency interact to affect neurodevelopment and early behavior in rat offspring?
	296	Gestational exposure to a viral mimetic poly(i:C) results in long-lasting changes in mitochondrial function by leucocytes in the adult offspring
	297	Maternal immune activation increases the corticosterone response to acute stress without affecting the hypothalamic monoamine content and sleep patterns in male mice offspring
	298	White matter injury and autistic-like behavior predominantly affecting male rat offspring exposed to group B streptococcal maternal inflammation.
	299	Heightened fear in response to a safety cue and extinguished fear cue in a rat model of maternal immune activation.
	300	Single and combined effects of prenatal immune activation and peripubertal stress on parvalbumin and reelin expression in the hippocampal formation.
	301	Influenza vaccination during early pregnancy contributes to neurogenesis and behavioral function in offspring
	302	Lipopolysaccharide-induced maternal inflammation affects the gonadotropin-releasing hormone neuron development in fetal mice
	303	Repeated effects of the neurotensin receptor agonist PD149163 in three animal tests of antipsychotic activity: assessing for tolerance and cross-tolerance to clozapine
	304	Enhanced hippocampal neuronal excitability and LTP persistence associated with reduced behavioral flexibility in the maternal immune activation model of schizophrenia
	307	Maternal immune activation in late gestation enhances locomotor response to acute but not chronic amphetamine treatment in male mice offspring: role of the D1 receptor
	308	Maternal immune activation affects litter success, size and neuroendocrine responses related to behavior in adult offspring.
	309	Maternal immune activation by poly I:C induces expression of cytokines IL-1β and IL-13, chemokine MCP-1 and colony stimulating factor VEGF in fetal mouse brain.
	310	Differential effects of maternal immune activation and juvenile stress on anxiety-like behaviour and physiology in adult rats: no evidence for the "double-hit hypothesis".
	311	Proinflammatory activity and the sensitization of depressive-like behavior during maternal separation.
	312	Flavonoids, a prenatal prophylaxis via targeting JAK2/STAT3 signaling to oppose IL-6/MIA associated autism.
	313	Comparative effects of a prenatal stress occurring during early or late gestation on pig immune response.
	314	Maternal stress during late gestation has moderate but long-lasting effects on the immune system of the piglets.
	315	Maternal social stress during pregnancy alters immune function and immune cell numbers in adult male Long-Evans rat offspring during stressful life-events.
	316	Neonatal immune challenge does not affect body weight regulation in rats.
	317	Neonatal immune system activation with lipopolysaccharide enhances behavioural sensitization to the dopamine agonist, quinpirole, in adult female but not male rats.
	318	Neurobehavioral and immunological consequences of prenatal immune activation in rats. Influence of antipsychotics.
	322	Impact of maternal stress on the transmammary transfer and protective capacity of herpes simplex virus-specific immunity.
	323	Prenatal immune challenge affects growth, behavior, and brain dopamine in offspring.
	324	Consequences of repeated early isolation in domestic piglets (Sus scrofa) on their behavioural, neuroendocrine, and immunological responses.
	325	Post-pubertal emergence of disrupted latent inhibition following prenatal immune activation.
	326	Effects of prenatal stress on cellular and humoral immune responses in neonatal pigs.
	327	Sexually dimorphic effects of prenatal exposure to lipopolysaccharide, and prenatal and postnatal exposure to propionic acid, on acoustic startle response and prepulse inhibition in adolescent rats: relevance to autism spectrum disorders.
	328	Imipramine reverses alterations in cytokines and BDNF levels induced by maternal deprivation in adult rats.
	329	Administration of molecular hydrogen during pregnancy improves behavioral abnormalities of offspring in a maternal immune activation model.
	330	Late gestation immune activation increases IBA1-positive immunoreactivity levels in the corpus callosum of adult rat offspring.
	331	Maternal immune activation induced by lipopolysaccharide triggers immune response in pregnant mother and fetus, and induces behavioral impairment in adult rats.
	332	Maternal Immune Activation Delays Excitatory-to-Inhibitory Gamma-Aminobutyric Acid Switch in Offspring.
	333	Acute in utero exposure to lipopolysaccharide induces inflammation in the pre- and postnatal brain and alters the glial cytoarchitecture in the developing amygdala.
	334	Early life stress induces immune priming in kidneys of adult male rats.
	335	Beyond infection - Maternal immune activation by environmental factors, microglial development, and relevance for autism spectrum disorders.
	336	The Local and Systemic Immune Response to Intrauterine LPS in the Prepartum Mouse.
	337	Disruptions in the hypothalamic-pituitary-gonadal axis in rat offspring following prenatal maternal exposure to lipopolysaccharide.
	338	Toll-like receptor 4-mediated immune stress in pregnant rats activates STAT3 in the fetal brain: role of interleukin-6.
	339	Maternal Lipopolysaccharide Exposure Promotes Immunological Functional Changes in Adult Offspring CD4+ T Cells.
	340	Altered hepatic inflammatory response in the offspring following prenatal LPS exposure.
	341	Modulation of diabetes-induced palate defects by maternal immune stimulation.
	342	Maternal endotoxin-induced preterm birth in mice: fetal responses in toll-like receptors, collectins, and cytokines.
	343	P2X7 receptor blockade prevents preterm birth and perinatal brain injury in a mouse model of intrauterine inflammation.
	344	Early Development of Parvalbumin-, Somatostatin-, and Cholecystokinin-Expressing Neurons in Rat Brain following Prenatal Immune Activation and Maternal Iron Deficiency.
	345	Chronic lurasidone treatment normalizes GABAergic marker alterations in the dorsal hippocampus of mice exposed to prenatal immune activation.
	346	Maternal immune activation induces changes in myelin and metabolic proteins, some of which can be prevented with risperidone in adolescence.
	347	Effect of paliperidone and risperidone on extracellular glutamate in the prefrontal cortex of rats exposed to prenatal immune activation or MK-801.
	348	Preferential development of Th17 cells in offspring of immunostimulated pregnant mice.
	349	Altered Hippocampal Gene Expression and Morphology in Fetal Piglets following Maternal Respiratory Viral Infection.
	350	Staphylococcal enterotoxin B administration in pregnant rats alters the splenic lymphocyte response in adult offspring rats.
	351	Supplementation with D-serine prevents the onset of cognitive deficits in adult offspring after maternal immune activation.
	352	The effects of prenatal H1N1 infection at E16 on FMRP, glutamate, GABA, and reelin signaling systems in developing murine cerebellum.
	353	Maternal Inflammation Disrupts Fetal Neurodevelopment via Increased Placental Output of Serotonin to the Fetal Brain.
	354	Effects of prenatal Poly I:C exposure on global histone deacetylase (HDAC) and DNA methyltransferase (DNMT) activity in the mouse brain.
	355	Subclinical decelerations during developing hypotension in preterm fetal sheep after acute on chronic lipopolysaccharide exposure.
	356	Gestational age at initial exposure to in utero inflammation influences the extent of diaphragm dysfunction in preterm lambs.
	357	Lipopolysaccharide Exposure Induces Maternal Hypozincemia, and Prenatal Zinc Treatment Prevents Autistic-Like Behaviors and Disturbances in the Striatal Dopaminergic and mTOR Systems of Offspring.
	358	Effects of subcutaneous LPS injection on gestational length and intrauterine and neonatal mortality in mice.
	359	Staphylococcal enterotoxin B administration during pregnancy imprints the increased CD4:CD8 T-cell ratio in the peripheral blood from neonatal to adult offspring rats.
	360	Prenatal infection affects the neuronal architecture and cognitive function in adult mice.
	361	Prenatal exposure to the viral mimetic poly I:C alters fetal brain cytokine expression and postnatal behaviour.
	362	Maternal viral infection during pregnancy impairs development of fetal serotonergic neurons.
	363	Mouse model of intrauterine inflammation: sex-specific differences in long-term neurologic and immune sequelae.
	364	Inflammatory response and oxidative stress in developing rat brain and its consequences on motor behavior following maternal administration of LPS and perinatal anoxia.
	365	Maternal endotoxin exposure results in abnormal neuronal architecture in the newborn rabbit.
	366	Maternal immune stimulation during pregnancy shapes the immunological phenotype of offspring.
	367	The persistent effects of maternal infection on the offspring's cognitive performance and rates of hippocampal neurogenesis.
	368	Prenatal immune activation interacts with stress and corticosterone exposure later in life to modulate N-methyl-D-aspartate receptor synaptic function and plasticity.
	369	Single early prenatal lipopolysaccharide exposure impairs striatal monoamines and maternal care in female rats.
	370	N-acetyl-cysteine prevents pyramidal cell disarray and reelin-immunoreactive neuron deficiency in CA3 after prenatal immune challenge in rats.
	371	Effects of perinatal lipopolysaccharide (LPS) exposure on the developing rat brain; modeling the effect of maternal infection on the developing human CNS.
	372	Prophylactic maternal N-acetylcysteine in rats prevents maternal inflammation-induced offspring cerebral injury shown on magnetic resonance imaging.
	373	Aberrant cerebellar neurotrophin-3 expression induced by lipopolysaccharide exposure during brain development.
	374	Effects of two commonly found strains of influenza A virus on developing dopaminergic neurons, in relation to the pathophysiology of schizophrenia.
	375	Behaviour and hippocampus-specific changes in spiny mouse neonates after treatment of the mother with the viral-mimetic Poly I:C at mid-pregnancy.
	376	Hypoactivity of the central dopaminergic system and autistic-like behavior induced by a single early prenatal exposure to lipopolysaccharide.
	377	The influence of DHEA pretreatment on prepulse inhibition and the HPA-axis stress response in rat offspring exposed prenatally to polyriboinosinic-polyribocytidylic-acid (PIC).
	378	Exposure to prenatal stress enhances the development of seizures in young rats.
	379	Early alterations in hippocampal circuitry and theta rhythm generation in a mouse model of prenatal infection: implications for schizophrenia.
	380	The nuclear factor-κB inhibitor pyrrolidine dithiocarbamate reduces polyinosinic-polycytidilic acid-induced immune response in pregnant rats and the behavioral defects of their adult offspring.
	381	Prenatal lipopolysaccharide exposure increases anxiety-like behaviors and enhances stress-induced corticosterone responses in adult rats.
	382	Early effects of lipopolysaccharide-induced inflammation on foetal brain development in rat.
	383	Prenatal immune challenge compromises the normal course of neurogenesis during development of the mouse cerebral cortex.
	384	Prenatal immune challenge compromises development of upper-layer but not deeper-layer neurons of the mouse cerebral cortex.
	385	Long-term impact of intrauterine MCMV infection on development of offspring nervous system.
	386	Prenatal exposure to LPS leads to long-lasting physiological consequences in male offspring.
	387	Maternal influenza viral infection causes schizophrenia-like alterations of 5-HT₂A and mGlu₂ receptors in the adult offspring.
	388	Endotoxin exposure during late pregnancy alters ovine offspring febrile and hypothalamic-pituitary-adrenal axis responsiveness later in life.
	389	Voxel-based analysis of postnatal white matter microstructure in mice exposed to immune challenge in early or late pregnancy.
	390	Prenatal lipopolysaccharide reduces social behavior in male offspring.
	391	Prenatal endotoxin exposure alters behavioural pain responses to lipopolysaccharide in adult offspring.
	392	Abnormal expression of myelination genes and alterations in white matter fractional anisotropy following prenatal viral influenza infection at E16 in mice.
	393	Neonatal polyI:C treatment in mice results in schizophrenia-like behavioral and neurochemical abnormalities in adulthood.
	394	Innate immune dysfunction in the neonatal rat following prenatal endotoxin exposure.
	395	Influence of Neospora caninum infection in BALB/c mice during pregnancy in post-natal development.
	396	Lipopolysaccharide-induced peroxisomal dysfunction exacerbates cerebral white matter injury: attenuation by N-acetyl cysteine.
	397	The role of pro-inflammatory factors in mediating the effects on the fetus of prenatalundernutrition: implications for schizophrenia.
	398	Effects of maternal exposure to LPS on the inflammatory response in the offspring.
	399	Modelling prenatal bacterial infection: functional consequences of altered hypothalamic pituitary adrenal axis development.
	400	Effects of prenatal lipopolysaccharide exposure on epithelial development and function in newborn rat intestine.
	401	Prenatal viral exposure followed by adult stress produces glucose intolerance in a mouse model.
	402	Altered expression of pro-inflammatory and developmental genes in the fetal brain in a mouse model of maternal infection.
	403	Neuronal injuries induced by perinatal hypoxic-ischemic insults are potentiated by prenatalexposure to lipopolysaccharide: animal model for perinatally acquired encephalopathy.
	404	Gene expression changes in brains of mice exposed to a maternal virus infection.
	405	Neonatal infection induces memory impairments following an immune challenge in adulthood.
	406	Long-term alterations in neuroimmune responses after neonatal exposure to lipopolysaccharide.
	407	Patterns of cerebral inflammatory response in a rabbit model of intrauterine infection-mediated brain lesion.
	408	Prenatal exposure to the bacteriotoxin lipopolysaccharide leads to long-term losses of dopamine neurons in offspring: a potential, new model of Parkinson's disease.
	409	Prenatal viral infection leads to pyramidal cell atrophy and macrocephaly in adulthood: implications for genesis of autism and schizophrenia.
	410	Prevalence of rat virus infection in progeny of acutely or persistently infected pregnant rats.
	411	Maternal urinary tract infection alters water maze performance in the offspring.
	412	Maternal endotoxemia results in obesity and insulin resistance in adult male offspring.
	413	Persistence of risk factors associated with maternal cardiovascular disease following aberrant inflammation in rat pregnancy.
	414	Maternal Inflammation Results in Altered Tryptophan Metabolism in Rabbit Placenta and Fetal Brain.
	416	Maternal lead exposure decreases the levels of brain development and cognition-related proteins with concomitant upsurges of oxidative stress, inflammatory response and apoptosis in the offspring rats.
	417	Long-term effects of perinatal exposure to low doses of cadmium on the prostate of adult male rats.
	418	Maternal inflammation leads to impaired glutamate homeostasis and up-regulation of glutamate carboxypeptidase II in activated microglia in the fetal/newborn rabbit brain.
	419	High glucocorticoid levels during gestation activate the inflammasome in hippocampal oligodendrocytes of the offspring.
	420	Post-Natal Inhibition of NF-κB Activation Prevents Renal Damage Caused by Prenatal LPS Exposure.
	421	Maternal inflammation linearly exacerbates offspring age-related changes of spatial learning and memory, and neurobiology until senectitude.
	422	Maternal immune activation alters glutamic acid decarboxylase-67 expression in the brains of adult rat offspring.
	423	Chronic maternal hyperglycemia induced during mid-pregnancy in rats increases RAGE expression, augments hippocampal excitability, and alters behavior of the offspring.
	424	Distribution and biomarker of carbon-14 labeled fullerene C60 ([(14) C(U)]C60 ) in pregnant and lactating rats and their offspring after maternal intravenous exposure.
	425	Tiagabine improves hippocampal long-term depression in rat pups subjected to prenatal inflammation.
	426	Prenatal dexamethasone exposure in rats results in long-term epigenetic histone modifications and tumour necrosis factor-α production decrease.
	427	Prenatal lipopolysaccharide disrupts maternal behavior, reduces nest odor preference in pups, and induces anxiety: studies of F1 and F2 generations.
	428	Maternal exposure to titanium dioxide nanoparticles during pregnancy; impaired memory and decreased hippocampal cell proliferation in rat offspring.
	429	Indole-3-carbinol attenuates the deleterious gestational effects of bisphenol A exposure on the prostate gland of male F1 rats.
	430	Differential vulnerability of adult neurogenesis by adult and prenatal inflammation: role of TGF-β1.
	431	Inflammatory pain and corticosterone response in infant rats: effect of 5-HT1A agonist buspirone prior to gestational stress.
	432	Maternal exposure to lipopolysaccharide leads to transient motor dysfunction in neonatal rats.
	433	Prenatal stress increases the expression of proinflammatory cytokines and exacerbates the inflammatory response to LPS in the hippocampal formation of adult male mice.
	434	Prenatal stress causes alterations in the morphology of microglia and the inflammatory response of the hippocampus of adult female mice.
	435	Developmental regulation of the neuroinflammatory responses to LPS and/or hypoxia-ischemia between preterm and term neonates: An experimental study.
	436	Acceleration of age-related learning and memory decline in middle-aged CD-1 mice due to maternal exposure to lipopolysaccharide during late pregnancy.
	437	Prenatal LPS increases inflammation in the substantia nigra of Gdnf heterozygous mice.
	438	Prenatal inflammation impairs adult neurogenesis and memory related behavior through persistent hippocampal TGFβ1 downregulation.
	439	Effects of intrauterine inflammation on the developing mouse brain.
	440	Response to LPS in female offspring from sows treated with cortisol during pregnancy.
	441	Gestational stress leads to depressive-like behavioural and immunological changes in the rat.
	442	Normal aging of offspring mice of mothers with induced inflammation during pregnancy.
	443	Maturational effects of lipopolysaccharide on white-matter injury in fetal sheep.
	444	Inflammatory-mediated model of cerebral palsy with developmental sequelae.
	445	LPS alters placental inflammatory and endocrine mediators and inhibits fetal neurite growth in affected offspring during late gestation.
	446	Interleukin-10/Ceftriaxone prevents E. coli-induced delays in sensorimotor task learning and spatial memory in neonatal and adult Sprague-Dawley rats.
	447	Prenatal viral infection of mice at E16 causes changes in gene expression in hippocampi of the offspring.
	448	Erythropoietin attenuates lipopolysaccharide-induced white matter injury in the neonatal rat brain.
	449	Influence of maternal infection on offspring immune response in murine larval toxocariasis.
	450	Increased white matter neuron density in a rat model of maternal immune activation - Implications for schizophrenia.
	451	Carbon black nanoparticle exposure during middle and late fetal development induces immuneactivation in male offspring mice.
	452	GABAergic malfunction in the anterior cingulate cortex underlying maternal immune activation-induced social deficits
	453	Mouse models of maternal immune activation: Mind your caging system!
	454	Translocator protein (TSPO) and stress cascades in mouse models of psychosis with inflammatory disturbances
	455	Evolution of structural abnormalities in the rat brain following in utero exposure to maternal immune activation: A longitudinal in vivo MRI study
	456	Maternal exposure to silver nanoparticles are associated with behavioral abnormalities in adulthood: Role of mitochondria and innate immunity in developmental toxicity
	457	(Effects of) maternal immune activation in late gestation on behavioral sensitization to amphetamine in male mice offspring
	458	Mapping Brain Regions in Which Deep Brain Stimulation Affects Schizophrenia-Like Behavior in Two Rat Models of Schizophrenia
	459	Maturation- and sex-sensitive depression of hippocampal excitatory transmission in a rat schizophrenia model
	460	A possible serologic biomarker for maternal immune activation-associated neurodevelopmental disorders found in the rat models
	461	The placental immune response is dysregulated developmentally vitamin D deficient rats: Relevance to autism
	462	Maternal immune activation in late gestation increases corticosterone secretion and stimulates Th1 immunity in male mice offspring
	463	Prenatal inflammatory effects on nigrostriatal development in organotypic cultures
	464	Prenatal LPS exposure reduces olfactory perception in neonatal and adult rats
	465	Trajectory of inflammatory and microglial activation markers in the postnatal rabbit brain following intrauterine endotoxin exposure
	466	Protective effects of quercetin against brain injury in a rat model of lipopolysaccharide-induced fetal brain injury
	467	Maternal choline supplementation during murine pregnancy modulates placental markers of inflammation, apoptosis and vascularization in a fetal sex-dependent manner
	468	Sex differences in effects of gestational polychlorinated biphenyl exposure on hypothalamic neuroimmune and neuromodulator systems in neonatal rats
	469	Magnesium sulfate (MG) prevents maternal inflammation induced offspring cerebral injury evident on MRI but not via IL-1β
	470	Prenatal exposure to endotoxin in rats attenuates the allergic airways eosinophil infiltration in the adult offspring: Role of inducible nitric oxide synthase activation
	471	Chorioamnionitis induced by intraamniotic lipopolysaccharide resulted in an interval-dependent increase in central nervous system injury in the fetal sheep
	472	Dose-dependent lipopolysaccharide-induced fetal brain injury in the guinea pig
	473	Alteration of embryonic AT2-R and inflammatory cytokines gene expression induced by prenatal exposure to lipopolysaccharide affects renal development
	474	Magnesium sulfate ameliorates maternal and fetal inflammation in a rat model of maternal infection
	475	The efficacy of intravenous immunoglobulin on lipopolysaccharide-induced fetal brain inflammation in preterm rats
	476	Prenatal versus postnatal maternal factors in the development of infection-induced working memory impairments in mice
	477	Inflammatory and oxidative stress-related effects associated with neurotoxicity are maintained after exclusively prenatal trichloroethylene exposure
	478	Evidence that aetiological risk factors for psychiatric disorders cause distinct patterns of cognitive deficits
